# Supplementary material for: Cost–Benefit of Real-Time Multiplex PCR Testing of SARS-CoV-2 in German Hospitals
Source: Int J Environ Res Public Health. 2023 Feb 15;20(4):3447. doi: 10.3390/ijerph20043447 (PMC9960777; doi:10.3390/ijerph20043447)
Supplement: Supplementary file 1 [file ijerph-20-03447-s001.zip]

Archive with 1 entries (1 files):
- ijerph-2059418-supplementary.pdf
